# Supplementary material for: Development of a novel mycobiome diagnostic for fungal infection
Source: BMC Microbiol. 2024 Feb 19;24:63. doi: 10.1186/s12866-024-03197-5 (PMC10875777; doi:10.1186/s12866-024-03197-5)
Supplement: Supplementary file 5 — Additional file 1: Supplementary_tables.xlsx [file 12866_2024_3197_MOESM5_ESM.xlsx]

## Sheet: TableS1 basic primer table
Table S1. Primers and probes used in this study. Regions of barcodes in sequencing primers are indicated in square brackets and bold.
Sample	Primer sequence (5' - 3')	Reference
ITS1	TCCGTAGGTGAACCTGCGG	White et al., 1990
FUN_ITS2_1	GCYRCGTTCTTCATCGAYGC	This study
ITS2	GCTGCGTTCTTCATCGATGC	White et al., 1990
FunITS1-Ill	TCGTCGGCAGCGTCAGATGTGTATAAGAGACAGTCCGTAGGTGAACCTGCGG	This study (include illumina Nextera adaptors)
FunITS2-Ill	CAAGCAGAAGACGGCATACGAGATAGTCAGCCAGCCGCYRCGTTCTTCATCGAYGC	This study (include illumina Nextera adaptors)
TEF_F2_1b	YGGTGARTTCGAAGCYGGTAT	This study
TEF_F2_2b	YGGYGARTTCGAGGCYGGTAT	This study
TEF_R2_1b	AKCATGTTGTCDCCGTKGAARCC	This study
TEF_R2_2b	AWCATRTTRTCACCRTKCCAWCC	This study
TEF_Nx_F1b_i[1-18]	TCGTCGGCAGCGTCAGATGTGTATAAGAGACAG[NNNNNN]TGYGGTGARTTCGAAGCYGGTAT	This study (include illumina Nextera adaptors)
TEF_Nx_F2b_i[1-18]	TCGTCGGCAGCGTCAGATGTGTATAAGAGACAG[NNNNNN]TGYGGYGARTTCGAGGCYGGTAT	This study (include illumina Nextera adaptors)
TEF_Nx_R1b_i[1-14]	GTCTCGTGGGCTCGGAGATGTGTATAAGAGACAG[NNNNNN]ANAKCATGTTGTCDCCGTKGAARCC	This study (include illumina Nextera adaptors)
TEF_Nx_R2b_i[1-14]	GTCTCGTGGGCTCGGAGATGTGTATAAGAGACAG[NNNNNN]ANAWCATRTTRTCACCRTKCCAWCC	This study (include illumina Nextera adaptors)
A. fum-For	GCCCGCCGTTTCGAC	Walsh et al., 2011
A.fum-Rev	CCGTTGTTGAAAGTTTTAACTGATTAC	Walsh et al., 2011
A.fum-probe	[FAM]CCCGCCGAAGACCCCAACATG[TAM]	Walsh et al., 2011
pC1 F	AACAGAACTGGCCTGCTCAAC	This study
pC1 R	GCGATTAGGAGAGCTGACAAGG	This study
pC4 F	AGTTTCGGGCGTAGAGATCACG	This study
pC4 R	AGGGAGGTTATAGGGTGCCAAC	This study
pC5 F	CCAGAGTAGCAGAACCGTACAC	This study
pC5 R	CGCTTTCGTTAGGGGGATACAC	This study

## Sheet: TableS2 Full NGS primer table
Table S2. Full TEF sequencing primer sequences including barcodes. Barcodes are indicated in bold.
Sample	Primer sequence (5' - 3')	Reference
TEF_Nx_F1b_i1	TCGTCGGCAGCGTCAGATGTGTATAAGAGACAGAACCATTGYGGTGARTTCGAAGCYGGTAT	This study (include illumina Nextera adaptors)
TEF_Nx_F2b_i1	TCGTCGGCAGCGTCAGATGTGTATAAGAGACAGAACCATTGYGGYGARTTCGAGGCYGGTAT	This study (include illumina Nextera adaptors)
TEF_Nx_F1b_i2	TCGTCGGCAGCGTCAGATGTGTATAAGAGACAGAAGTTCTGYGGTGARTTCGAAGCYGGTAT	This study (include illumina Nextera adaptors)
TEF_Nx_F2b_i2	TCGTCGGCAGCGTCAGATGTGTATAAGAGACAGAAGTTCTGYGGYGARTTCGAGGCYGGTAT	This study (include illumina Nextera adaptors)
TEF_Nx_F1b_i3	TCGTCGGCAGCGTCAGATGTGTATAAGAGACAGATACTCTGYGGTGARTTCGAAGCYGGTAT	This study (include illumina Nextera adaptors)
TEF_Nx_F2b_i3	TCGTCGGCAGCGTCAGATGTGTATAAGAGACAGATACTCTGYGGYGARTTCGAGGCYGGTAT	This study (include illumina Nextera adaptors)
TEF_Nx_F1b_i4	TCGTCGGCAGCGTCAGATGTGTATAAGAGACAGCCGAGGTGYGGTGARTTCGAAGCYGGTAT	This study (include illumina Nextera adaptors)
TEF_Nx_F2b_i4	TCGTCGGCAGCGTCAGATGTGTATAAGAGACAGCCGAGGTGYGGYGARTTCGAGGCYGGTAT	This study (include illumina Nextera adaptors)
TEF_Nx_F1b_i5	TCGTCGGCAGCGTCAGATGTGTATAAGAGACAGCCTCGCTGYGGTGARTTCGAAGCYGGTAT	This study (include illumina Nextera adaptors)
TEF_Nx_F2b_i5	TCGTCGGCAGCGTCAGATGTGTATAAGAGACAGCCTCGCTGYGGYGARTTCGAGGCYGGTAT	This study (include illumina Nextera adaptors)
TEF_Nx_F1b_i6	TCGTCGGCAGCGTCAGATGTGTATAAGAGACAGCGCATATGYGGTGARTTCGAAGCYGGTAT	This study (include illumina Nextera adaptors)
TEF_Nx_F2b_i6	TCGTCGGCAGCGTCAGATGTGTATAAGAGACAGCGCATATGYGGYGARTTCGAGGCYGGTAT	This study (include illumina Nextera adaptors)
TEF_Nx_F1b_i7	TCGTCGGCAGCGTCAGATGTGTATAAGAGACAGGAGTCGTGYGGTGARTTCGAAGCYGGTAT	This study (include illumina Nextera adaptors)
TEF_Nx_F2b_i7	TCGTCGGCAGCGTCAGATGTGTATAAGAGACAGGAGTCGTGYGGYGARTTCGAGGCYGGTAT	This study (include illumina Nextera adaptors)
TEF_Nx_F1b_i8	TCGTCGGCAGCGTCAGATGTGTATAAGAGACAGGGAACGTGYGGTGARTTCGAAGCYGGTAT	This study (include illumina Nextera adaptors)
TEF_Nx_F2b_i8	TCGTCGGCAGCGTCAGATGTGTATAAGAGACAGGGAACGTGYGGYGARTTCGAGGCYGGTAT	This study (include illumina Nextera adaptors)
TEF_Nx_F1b_i9	TCGTCGGCAGCGTCAGATGTGTATAAGAGACAGGGTTCTTGYGGTGARTTCGAAGCYGGTAT	This study (include illumina Nextera adaptors)
TEF_Nx_F2b_i9	TCGTCGGCAGCGTCAGATGTGTATAAGAGACAGGGTTCTTGYGGYGARTTCGAGGCYGGTAT	This study (include illumina Nextera adaptors)
TEF_Nx_F1b_i10	TCGTCGGCAGCGTCAGATGTGTATAAGAGACAGGTCGCGTGYGGTGARTTCGAAGCYGGTAT	This study (include illumina Nextera adaptors)
TEF_Nx_F2b_i10	TCGTCGGCAGCGTCAGATGTGTATAAGAGACAGGTCGCGTGYGGYGARTTCGAGGCYGGTAT	This study (include illumina Nextera adaptors)
TEF_Nx_F1b_i11	TCGTCGGCAGCGTCAGATGTGTATAAGAGACAGTCTGAATGYGGTGARTTCGAAGCYGGTAT	This study (include illumina Nextera adaptors)
TEF_Nx_F2b_i11	TCGTCGGCAGCGTCAGATGTGTATAAGAGACAGTCTGAATGYGGYGARTTCGAGGCYGGTAT	This study (include illumina Nextera adaptors)
TEF_Nx_F1b_i12	TCGTCGGCAGCGTCAGATGTGTATAAGAGACAGTTAGGATGYGGTGARTTCGAAGCYGGTAT	This study (include illumina Nextera adaptors)
TEF_Nx_F2b_i12	TCGTCGGCAGCGTCAGATGTGTATAAGAGACAGTTAGGATGYGGYGARTTCGAGGCYGGTAT	This study (include illumina Nextera adaptors)
TEF_Nx_F1b_i13	TCGTCGGCAGCGTCAGATGTGTATAAGAGACAGACTTCCTGYGGTGARTTCGAAGCYGGTAT	This study (include illumina Nextera adaptors)
TEF_Nx_F2b_i13	TCGTCGGCAGCGTCAGATGTGTATAAGAGACAGACTTCCTGYGGYGARTTCGAGGCYGGTAT	This study (include illumina Nextera adaptors)
TEF_Nx_F1b_i14	TCGTCGGCAGCGTCAGATGTGTATAAGAGACAGAGGAGCTGYGGTGARTTCGAAGCYGGTAT	This study (include illumina Nextera adaptors)
TEF_Nx_F2b_i14	TCGTCGGCAGCGTCAGATGTGTATAAGAGACAGAGGAGCTGYGGYGARTTCGAGGCYGGTAT	This study (include illumina Nextera adaptors)
TEF_Nx_F1b_i17	TCGTCGGCAGCGTCAGATGTGTATAAGAGACAGGCTATATGYGGTGARTTCGAAGCYGGTAT	This study (include illumina Nextera adaptors)
TEF_Nx_F2b_i17	TCGTCGGCAGCGTCAGATGTGTATAAGAGACAGGCTATATGYGGYGARTTCGAGGCYGGTAT	This study (include illumina Nextera adaptors)
TEF_Nx_F1b_i18	TCGTCGGCAGCGTCAGATGTGTATAAGAGACAGGGCAACTGYGGTGARTTCGAAGCYGGTAT	This study (include illumina Nextera adaptors)
TEF_Nx_F2b_i18	TCGTCGGCAGCGTCAGATGTGTATAAGAGACAGGGCAACTGYGGYGARTTCGAGGCYGGTAT	This study (include illumina Nextera adaptors)
TEF_Nx_R1b_i1	GTCTCGTGGGCTCGGAGATGTGTATAAGAGACAGACGGTTANAKCATGTTGTCDCCGTKGAARCC	This study (include illumina Nextera adaptors)
TEF_Nx_R2b_i1	GTCTCGTGGGCTCGGAGATGTGTATAAGAGACAGACGGTTANAWCATRTTRTCACCRTKCCAWCC	This study (include illumina Nextera adaptors)
TEF_Nx_R1b_i2	GTCTCGTGGGCTCGGAGATGTGTATAAGAGACAGCAGGCTANAKCATGTTGTCDCCGTKGAARCC	This study (include illumina Nextera adaptors)
TEF_Nx_R2b_i2	GTCTCGTGGGCTCGGAGATGTGTATAAGAGACAGCAGGCTANAWCATRTTRTCACCRTKCCAWCC	This study (include illumina Nextera adaptors)
TEF_Nx_R1b_i3	GTCTCGTGGGCTCGGAGATGTGTATAAGAGACAGCATAACANAKCATGTTGTCDCCGTKGAARCC	This study (include illumina Nextera adaptors)
TEF_Nx_R2b_i3	GTCTCGTGGGCTCGGAGATGTGTATAAGAGACAGCATAACANAWCATRTTRTCACCRTKCCAWCC	This study (include illumina Nextera adaptors)
TEF_Nx_R1b_i4	GTCTCGTGGGCTCGGAGATGTGTATAAGAGACAGCCTACTANAKCATGTTGTCDCCGTKGAARCC	This study (include illumina Nextera adaptors)
TEF_Nx_R2b_i4	GTCTCGTGGGCTCGGAGATGTGTATAAGAGACAGCCTACTANAWCATRTTRTCACCRTKCCAWCC	This study (include illumina Nextera adaptors)
TEF_Nx_R1b_i5	GTCTCGTGGGCTCGGAGATGTGTATAAGAGACAGGGACGCANAKCATGTTGTCDCCGTKGAARCC	This study (include illumina Nextera adaptors)
TEF_Nx_R2b_i5	GTCTCGTGGGCTCGGAGATGTGTATAAGAGACAGGGACGCANAWCATRTTRTCACCRTKCCAWCC	This study (include illumina Nextera adaptors)
TEF_Nx_R1b_i6	GTCTCGTGGGCTCGGAGATGTGTATAAGAGACAGGGCGGAANAKCATGTTGTCDCCGTKGAARCC	This study (include illumina Nextera adaptors)
TEF_Nx_R2b_i6	GTCTCGTGGGCTCGGAGATGTGTATAAGAGACAGGGCGGAANAWCATRTTRTCACCRTKCCAWCC	This study (include illumina Nextera adaptors)
TEF_Nx_R1b_i7	GTCTCGTGGGCTCGGAGATGTGTATAAGAGACAGTTATTGANAKCATGTTGTCDCCGTKGAARCC	This study (include illumina Nextera adaptors)
TEF_Nx_R2b_i7	GTCTCGTGGGCTCGGAGATGTGTATAAGAGACAGTTATTGANAWCATRTTRTCACCRTKCCAWCC	This study (include illumina Nextera adaptors)
TEF_Nx_R1b_i8	GTCTCGTGGGCTCGGAGATGTGTATAAGAGACAGTTCCAAANAKCATGTTGTCDCCGTKGAARCC	This study (include illumina Nextera adaptors)
TEF_Nx_R2b_i8	GTCTCGTGGGCTCGGAGATGTGTATAAGAGACAGTTCCAAANAWCATRTTRTCACCRTKCCAWCC	This study (include illumina Nextera adaptors)
TEF_Nx_R1b_i9	GTCTCGTGGGCTCGGAGATGTGTATAAGAGACAGAATGGAANAKCATGTTGTCDCCGTKGAARCC	This study (include illumina Nextera adaptors)
TEF_Nx_R2b_i9	GTCTCGTGGGCTCGGAGATGTGTATAAGAGACAGAATGGAANAWCATRTTRTCACCRTKCCAWCC	This study (include illumina Nextera adaptors)
TEF_Nx_R1b_i10	GTCTCGTGGGCTCGGAGATGTGTATAAGAGACAGAGAGCCANAKCATGTTGTCDCCGTKGAARCC	This study (include illumina Nextera adaptors)
TEF_Nx_R2b_i10	GTCTCGTGGGCTCGGAGATGTGTATAAGAGACAGAGAGCCANAWCATRTTRTCACCRTKCCAWCC	This study (include illumina Nextera adaptors)
TEF_Nx_R1b_i13	GTCTCGTGGGCTCGGAGATGTGTATAAGAGACAGGCGCTGANAKCATGTTGTCDCCGTKGAARCC	This study (include illumina Nextera adaptors)
TEF_Nx_R2b_i13	GTCTCGTGGGCTCGGAGATGTGTATAAGAGACAGGCGCTGANAWCATRTTRTCACCRTKCCAWCC	This study (include illumina Nextera adaptors)
TEF_Nx_R1b_i14	GTCTCGTGGGCTCGGAGATGTGTATAAGAGACAGGTATCAANAKCATGTTGTCDCCGTKGAARCC	This study (include illumina Nextera adaptors)
TEF_Nx_R2b_i14	GTCTCGTGGGCTCGGAGATGTGTATAAGAGACAGGTATCAANAWCATRTTRTCACCRTKCCAWCC	This study (include illumina Nextera adaptors)

## Sheet: TableS3 chi square
Table S3. p values generated by Chi squared tests applied to mock community data for each amplicon target and sequencing instrument. Bold indicates a significant p value (p < 0.05). The dominant species and total species number is shown for each mock community sample.
			ITS1 p value		TEF p value		note
Sample	Dominant species	Total species number	iSeq	MiSeq	iSeq	MiSeq
MA1.1	A.fumigatus	5	0	0	1	1
MA1.2	A.fumigatus	5	0	0	1	1
MA5.1	A.fumigatus	5	0	0	0.997	0.996	Human background
MA5.2	A.fumigatus	5	0	0	1	1	Human background
MB1.1	C. albicans	5	0.999	0.999	0.991	0.992
MB1.2	C. albicans	5	N/A	0.999	0.966	0.968
MB5.1	C. albicans	5	0.999	0.999	0.995	0.995	Human background
MB5.2	C. albicans	5	0.999	0.999	0.946	0.949	Human background
MC1.1	P. rubens	5	0.017	0.01	1	1
MC1.2	P. rubens	5	0.015	0.012	1	1
MC5.1	P. rubens	5	0.023	0.017	0.987	0.989	Human background
MC5.2	P. rubens	5	N/A	0.014	0.995	0.995	Human background
MD1.1	C. neoformans	5	1	1	1	1
MD1.2	C. neoformans	5	1	1	0.997	0.998
MD5.1	C. neoformans	5	1	1	1	0.999	Human background
MD5.2	C. neoformans	5	1	1	0.996	0.994	Human background
ME1.1	A.fumigatus	8	0.005	0.007	1	1
ME5.1	A.fumigatus	8	N/A	0.03	1	1	Human background
MF1.1	C. albicans	8	1	1	0.997	0.998
MF5.1	C. albicans	8	1	1	0.997	0.998	Human background
MG1.1	P. rubens	8	0.993	0.919	0.987	0.984
MG5.1	P. rubens	8	0.971	0.905	1	1	Human background
MA3.1	A.fumigatus	5	n/a	n/a	0.99965	0.999713	Bacterial background
MB3.1	C. albicans	5	n/a	n/a	0.979057	0.981389	Bacterial background
MC3.1	P. rubens	5	n/a	n/a	0.999862	0.999885	Bacterial background
MD3.1	C. neoformans	5	n/a	n/a	0.999473	0.999615	Bacterial background

## Sheet: TableS4 Mock community ratios
Table S4. Mock community compositions. Each mock community consists of one predominate species and betweenfive and seven species each present at 2% haploid genome equivalents.
	Species									Proportion of mix (%)
Species mix ID	High species	Low 1	Low 2	Low 3	Low 4	Low 5	Low 6	Low 7	Background	High species	Low 1	Low 2	Low 3	Low 4	Low 5	Low 6	Low 7
MA1	A. fumigatus	P. chrysogenum	C. albicans	C. neoformans	S. prolificans	NA	NA	NA	none	92	2	2	2	2	NA	NA	NA
MB1	C. albicans	A. fumigatus	P. chrysogenum	C. neoformans	R. arrhizus	NA	NA	NA	none	92	2	2	2	2	NA	NA	NA
MC1	P. chrysogenum	C. albicans	A. fumigatus	C. neoformans	A. terreus	NA	NA	NA	none	92	2	2	2	2	NA	NA	NA
MD1	C. neoformans	A. fumigatus	P. chrysogenum	C. albicans	C. parapsilosis	NA	NA	NA	none	92	2	2	2	2	NA	NA	NA
ME1	A. fumigatus	C. albicans	A. fischeri	S. cerevisiae	F. oxysporum	C. parapsilosis	C. auris	R. arrhizus	none	86	2	2	2	2	2	2	2
MF1	C. albicans	C. neoformans	C. krusei	C. auris	R. arrhizus	A.fumigatiaffinis	F. oxysporum	A. lentulus	none	86	2	2	2	2	2	2	2
MG1	P. chrysogenum	A. fumigatus	A. lentulus	C. glabrata	A. penicillioides	F. oxysporum	C. auris	A. flavus	none	86	2	2	2	2	2	2	2
MA5	A. fumigatus	P. chrysogenum	C. albicans	C. neoformans	S. prolificans	NA	NA	NA	human (10X)	92	2	2	2	2	NA	NA	NA
MB5	C. albicans	A. fumigatus	P. chrysogenum	C. neoformans	R. arrhizus	NA	NA	NA	human (10X)	92	2	2	2	2	NA	NA	NA
MC5	P. chrysogenum	C. albicans	A. fumigatus	C. neoformans	A. terreus	NA	NA	NA	human (10X)	92	2	2	2	2	NA	NA	NA
MD5	C. neoformans	A. fumigatus	P. chrysogenum	C. albicans	C. parapsilosis	NA	NA	NA	human (10X)	92	2	2	2	2	NA	NA	NA
ME5	A. fumigatus	C. albicans	A. fischeri	S. cerevisiae	F. oxysporum	C. parapsilosis	C. auris	R. arrhizus	human (10X)	86	2	2	2	2	2	2	2
MF5	C. albicans	C. neoformans	C. krusei	C. auris	R. arrhizus	A.fumigatiaffinis	F. oxysporum	A. lentulus	human (10X)	86	2	2	2	2	2	2	2
MG5	P. chrysogenum	A. fumigatus	A. lentulus	C. glabrata	A. penicillioides	F. oxysporum	C. auris	A. flavus	human (10X)	86	2	2	2	2	2	2	2
